# Supplementary material for: Huangkui Capsule Ameliorates Renal Fibrosis in a Unilateral Ureteral Obstruction Mouse Model Through TRPC6 Dependent Signaling Pathways
Source: Front Pharmacol. 2020 Jul 3;11:996. doi: 10.3389/fphar.2020.00996 (PMC7350529; doi:10.3389/fphar.2020.00996)
Supplement: Supplementary file 1 [file DataSheet_1.zip]

Archive with 33 entries (33 files):
- WB/10-CnA-GA.tif
- WB/11-CnA2.tif
- WB/12-CnA-GA2.tif
- WB/13-NFAT.tif
- WB/14-NFAT-2.tif
- WB/15-SMA-KO-down.tif
- WB/16-SMA-KO-2-up.tif
- WB/17-Smad2-HKC-down.tif
- WB/18-Smad3-HKC-down.tif
- WB/19-pp38-HKC.tif
- WB/1-SMA.tif
- WB/20-p38-HKC-up.tif
- WB/21-JNK-HKC-up.tif
- WB/22-pJNK-HKC-up.tif
- WB/23-pERK-HKC-up.tif
- WB/24-ERK-HKC-up.tif
- WB/25-Smad2-KO-down.tif
- WB/26-SMA3-KO-down.tif
- WB/27-pp38-KO.tif
- WB/28-p38-KO-down.tif
- WB/29-JNK-KO-down.tif
- WB/2-SMA2.tif
- WB/30-pJNK-KO-down.tif
- WB/31-ERK-KO-down.tif
- WB/32-pERK-KO-down.tif
- WB/3-E-cadherin1.tif
- WB/4-E-cadherin2.tif
- WB/5-E-cadherin3.tif
- WB/6-TRPC6-1.tif
- WB/7-TRPC6-2.tif
- WB/8-TRPC6-3.tif
- WB/9-CnA.tif
- WB/desktop.ini
